# Supplementary material for: Predicting breast cancer prognosis based on a novel pathomics model through CHEK1 expression analysis using machine learning algorithms
Source: PLoS One. 2025 May 9;20(5):e0321717. doi: 10.1371/journal.pone.0321717 (PMC12064205; doi:10.1371/journal.pone.0321717)
Supplement: S6 Table — (XLSX) [file pone.0321717.s018.xlsx]

## Sheet: sheet
H-Score, PS, and Clinical Data for Breast Cancer Tissue Microarray
ID	Sample ID	Histology	Grade	Staging	TNM	Age	OS(m)	ER	PR	HER2	KI67	HR	Subtype	Survival Status	H-Score	PS	HS Group	PS Group	Prediction Results
A01	13-00282	IDC	2	IV	T2N0M1	58	64	-	-	+	0.6	-	HR-/HER2+	Deceased	141.89	0.444221	High	High	True, PS-High
A02	13-00282	IDC	2	IV	T2N0M1	58	64	-	-	+	0.6	-	HR-/HER2+	Deceased	99.72
A03	13-01981	IDC	2	IIA	T2N0M0	74	68	+	+	+	0.4	+	HR+/HER2+	Living	127.54	0.167307	Low	Low	True, PS-Low
A04	13-01981	IDC	2	IIA	T2N0M0	74	68	+	+	+	0.4	+	HR+/HER2+	Living	71.44
A05	13-02002	IDC	2	IV	T2N0M1	54	61	+	-	-	0.4	+	HR+/HER2-	Deceased	131.62	0.247512	Low	Low	True, PS-Low
A06	13-02002	IDC	2	IV	T2N0M1	54	61	+	-	-	0.4	+	HR+/HER2-	Deceased	127.01
A07	13-03967	IDC	2	IIIA	T2N2M0	34	67	+	+	-	0.25	+	HR+/HER2-	Living	138.59	0.216012	Low	Low	True, PS-Low
A08	13-03967	IDC	2	IIIA	T2N2M0	34	67	+	+	-	0.25	+	HR+/HER2-	Living	107.84
A09	13-04173	IDC	2	IIA	T1cN1M0	43	67	+	+	-	0.35	+	HR+/HER2-	Living	129.72	0.134022	Low	Low	True, PS-Low
A10	13-04173	IDC	2	IIA	T1cN1M0	43	67	+	+	-	0.35	+	HR+/HER2-	Living	110.21
A11	13-04474	IDC	3	IIB	T2N1M0	53	67	+	+	-	0.4	+	HR+/HER2-	Living	138.96	0.184166	Low	Low	True, PS-Low
A12	13-04474	IDC	3	IIB	T2N1M0	53	67	+	+	-	0.4	+	HR+/HER2-	Living	95.45
A13	13-04962	IDC	2	IIA	T1cN1M0	69	66	+	-	-	0.5	+	HR+/HER2-	Living	114.94	0.073366	Low	Low	True, PS-Low
A14	13-04962	IDC	2	IIA	T1cN1M0	69	66	+	-	-	0.5	+	HR+/HER2-	Living	113.26
A15	13-04967	IDC	2	IV	T2N2M1	60	58	+	+	-	0.4	+	HR+/HER2-	Deceased	125.61	0.23989	Low	Low	True, PS-Low
A16	13-04967	IDC	2	IV	T2N2M1	60	58	+	+	-	0.4	+	HR+/HER2-	Deceased	87.12
A17	13-05571	IDC	2	IB	T1cN0M0	66	66	+	+	-	0.05	+	HR+/HER2-	Living	130.78	0.240034	Low	Low	True, PS-Low
A18	13-05571	IDC	2	IB	T1cN0M0	66	66	+	+	-	0.05	+	HR+/HER2-	Living	128.9
B01	13-05841	IDC	2	II	T1cNxM0	63	66	+	-	+	0.1	+	HR+/HER2+	Living	117.07	0.36111	High	Low	False, PS-Low
B02	13-05841	IDC	2	II	T1cNxM0	63	66	+	-	+	0.1	+	HR+/HER2+	Living	81.42
B03	13-06111	IDC	2	IIB	T3N0M0	74	66	+	+	-	0.08	+	HR+/HER2-	Living	129.29	0.208492	Low	Low	True, PS-Low
B04	13-06111	IDC	2	IIB	T3N0M0	74	66	+	+	-	0.08	+	HR+/HER2-	Living	102.34
B05	13-06196	IDC	2	IIA	T2N0M0	54	66	+	-	-	0.15	+	HR+/HER2-	Living	122.82	0.348074	Low	Low	True, PS-Low
B06	13-06196	IDC	2	IIA	T2N0M0	54	66	+	-	-	0.15	+	HR+/HER2-	Living	113.83
B07	13-08046	IDC	2	IIA	T1cN1M0	52	65	+	+	-	0.4	+	HR+/HER2-	Living	128.56	0.30681	Low	Low	True, PS-Low
B08	13-08046	IDC	2	IIA	T1cN1M0	52	65	+	+	-	0.4	+	HR+/HER2-	Living	112.83
B09	13-08071	IDC	2	IIA	T1cN1M0	56	65	+	-	-	0.3	+	HR+/HER2-	Living	123.5	0.308897	Low	Low	True, PS-Low
B10	13-08071	IDC	2	IIA	T1cN1M0	56	65	+	-	-	0.3	+	HR+/HER2-	Living	100.13
B11	13-08272	IDC	2	IIA	T2N0M0	42	65	-	-	+	0.2	-	HR-/HER2+	Living	134.73	0.549944	High	High	True, PS-High
B12	13-08272	IDC	2	IIA	T2N0M0	42	65	-	-	+	0.2	-	HR-/HER2+	Living	130.97
B13	13-09016	IDC	2	IIIB	T4bN1M0	52	65	-	-	-	0.25	-	HR-/HER2-	Living	128.15	0.334084	Low	Low	True, PS-Low
B14	13-09016	IDC	2	IIIB	T4bN1M0	52	65	-	-	-	0.25	-	HR-/HER2-	Living	78.87
B15	13-09267	IDC	2	IIA	T2N0M0	56	65	-	-	-	0.25	-	HR-/HER2-	Living	128.29	0.112741	Low	Low	True, PS-Low
B16	13-09267	IDC	2	IIA	T2N0M0	56	65	-	-	-	0.25	-	HR-/HER2-	Living	90.27
B17	13-09706	IDC	2	IIA	T2N0M0	61	64	-	-	-	0.5	-	HR-/HER2-	Living	145.81	0.293474	Low	Low	True, PS-Low
B18	13-09706	IDC	2	IIA	T2N0M0	61	64	-	-	-	0.5	-	HR-/HER2-	Living	90.7
C01	13-09779	IDC	2	IIA	T2N0M0	68	64	+	+	-	0.05	+	HR+/HER2-	Living	134.3	0.281344	Low	Low	True, PS-Low
C02	13-09779	IDC	2	IIA	T2N0M0	68	64	+	+	-	0.05	+	HR+/HER2-	Living
C03	13-09819	IDC	2	IIIA	T2N2M0	62	58	+	+	-	0.05	+	HR+/HER2-	Deceased	132.1	0.165869	Low	Low	True, PS-Low
C04	13-09819	IDC	2	IIIA	T2N2M0	62	58	+	+	-	0.05	+	HR+/HER2-	Deceased
C05	13-10126	IDC	2	IV	T2N2M1	60	61	+	+	-	0.25	+	HR+/HER2-	Deceased	150.4	0.391561	High	High	True, PS-High
C06	13-10126	IDC	2	IV	T2N2M1	60	61	+	+	-	0.25	+	HR+/HER2-	Deceased	58.44
C07	13-10663	IDC	2	IB	T1cN0M0	82	44	-	-	+	0.15	-	HR-/HER2+	Deceased	147.39	0.396221	High	High	True, PS-High
C08	13-10663	IDC	2	IB	T1cN0M0	82	44	-	-	+	0.15	-	HR-/HER2+	Deceased	149.81
C09	13-11550	IDC	2	IIA	T2N0M0	49	63	-	-	+	0.2	-	HR-/HER2+	Living	131.01	0.223667	Low	Low	True, PS-Low
C10	13-11550	IDC	2	IIA	T2N0M0	49	63	-	-	+	0.2	-	HR-/HER2+	Living	98.35
C11	13-11635	IDC	2	IB	T1cN0M0	51	63	+	+	-	0.15	+	HR+/HER2-	Living	152.98	0.276631	Low	Low	True, PS-Low
C12	13-11635	IDC	2	IB	T1cN0M0	51	63	+	+	-	0.15	+	HR+/HER2-	Living	122.85
C13	13-12046	IDC	2	IIB	T2N1M0	47	63	+	+	-	0.25	+	HR+/HER2-	Living	156.85	0.415142	High	High	True, PS-High
C14	13-12046	IDC	2	IIB	T2N1M0	47	63	+	+	-	0.25	+	HR+/HER2-	Living	139.9
C15	13-12251	IDC	2	IA	T1bN0M0	48	63	-	-	-	0.15	-	HR-/HER2-	Living	150.89	0.353886	High	Low	False, PS-Low
C16	13-12251	IDC	2	IA	T1bN0M0	48	63	-	-	-	0.15	-	HR-/HER2-	Living	151.57
C17	13-12956	IDC	3	II	T2N0Mx	59	63	-	-	-	0.65	-	HR-/HER2-	Living	110.1	0.337519	Low	Low	True, PS-Low
C18	13-12956	IDC	3	II	T2N0Mx	59	63	-	-	-	0.65	-	HR-/HER2-	Living	133.64
D01	13-14987	IDC	3	III	T2NxM0	76	61	-	-	-	0.4	-	HR-/HER2-	Living	158.21	0.121025	Low	Low	True, PS-Low
D02	13-14987	IDC	3	III	T2NxM0	76	61	-	-	-	0.4	-	HR-/HER2-	Living	106.26
D03	13-16031	IDC	2	IIIA	T1cN2M0	64	61	+	+	-	0.45	+	HR+/HER2-	Living	144.04	0.153925	Low	Low	True, PS-Low
D04	13-16031	IDC	2	IIIA	T1cN2M0	64	61	+	+	-	0.45	+	HR+/HER2-	Living	105.34
D05	13-16253	IDC	3	IB	T1cN0M0	51	61	-	-	+	0.8	-	HR-/HER2+	Living	154.02	0.295285	Low	Low	True, PS-Low
D06	13-16253	IDC	3	IB	T1cN0M0	51	61	-	-	+	0.8	-	HR-/HER2+	Living	113.25
D07	13-18555	IDC	2	II	T2NxM0	81	60	+	+	+	0.3	+	HR+/HER2+	Living	132.9	0.178118	Low	Low	True, PS-Low
D08	13-18555	IDC	2	II	T2NxM0	81	60	+	+	+	0.3	+	HR+/HER2+	Living	130.47
D09	13-18695	IDC	2	IB	T1cN0M0	64	59	+	+	+	0.4	+	HR+/HER2+	Living	157.68	0.357039	High	Low	False, PS-Low
D10	13-18695	IDC	2	IB	T1cN0M0	64	59	+	+	+	0.4	+	HR+/HER2+	Living
D11	13-19310	IDC	2	II	T1cNxM0	80	59	+	+	-	0.3	+	HR+/HER2-	Living	147.58	0.208325	Low	Low	True, PS-Low
D12	13-19310	IDC	2	II	T1cNxM0	80	59	+	+	-	0.3	+	HR+/HER2-	Living	76.25
D13	13-20036	IDC	2	IB	T1cN0M0	48	59	+	+	+	0.4	+	HR+/HER2+	Living	117.24	0.379511	High	Low	False, PS-Low
D14	13-20036	IDC	2	IB	T1cN0M0	48	59	+	+	+	0.4	+	HR+/HER2+	Living	128.73
D15	13-21054	IDC	3	IIIA	T1cN2M0	56	48	-	-	-	0.8	-	HR-/HER2-	Deceased	133.74	0.256599	Low	Low	True, PS-Low
D16	13-21054	IDC	3	IIIA	T1cN2M0	56	48	-	-	-	0.8	-	HR-/HER2-	Deceased	91.75
D17	13-21403	IDC	3	IB	T1cN0M0	56	58	-	-	-	0.35	-	HR-/HER2-	Living	130.99	0.3437	Low	Low	True, PS-Low
D18	13-21403	IDC	3	IB	T1cN0M0	56	58	-	-	-	0.35	-	HR-/HER2-	Living	153.01
E01	14-00916	IDC	3	II	T1cNxM0	73	21	-	-	-	0.75	-	HR-/HER2-	Deceased	104.39
E02	14-00916	IDC	3	II	T1cNxM0	73	21	-	-	-	0.75	-	HR-/HER2-	Deceased	85.18
E03	14-00934	IDC	2	IIA	T1cN1M0	55	57	-	-	+	0.3	-	HR-/HER2+	Living	148.43	0.400024	High	High	True, PS-High
E04	14-00934	IDC	2	IIA	T1cN1M0	55	57	-	-	+	0.3	-	HR-/HER2+	Living	120.03
E05	14-01090	IDC	2	IV	T2N0M1	55	57	+	-	+	0.4	+	HR+/HER2+	Living	147.44	0.401723	High	High	True, PS-High
E06	14-01090	IDC	2	IV	T2N0M1	55	57	+	-	+	0.4	+	HR+/HER2+	Living	86.22
E07	14-01959	IDC	3	IIA	T2N0M0	62	56	+	-	-	0.4	+	HR+/HER2-	Living	134.19	0.316782	Low	Low	True, PS-Low
E08	14-01959	IDC	3	IIA	T2N0M0	62	56	+	-	-	0.4	+	HR+/HER2-	Living	118.26
E09	14-02332	IDC	2	IB	T1cN0M0	45	56	+	+	-	0.7	+	HR+/HER2-	Living	138.37	0.227033	Low	Low	True, PS-Low
E10	14-02332	IDC	2	IB	T1cN0M0	45	56	+	+	-	0.7	+	HR+/HER2-	Living	84.33
E11	14-02487	IDC	2	IIIA	T2N2M0	42	56	+	+	-	0.5	+	HR+/HER2-	Living	145.75	0.287219	Low	Low	True, PS-Low
E12	14-02487	IDC	2	IIIA	T2N2M0	42	56	+	+	-	0.5	+	HR+/HER2-	Living	124.01
E13	14-02887	IDC	3	IB	T1cN0M0	66	56	+	+	-	0.15	+	HR+/HER2-	Living	119.55	0.174531	Low	Low	True, PS-Low
E14	14-02887	IDC	3	IB	T1cN0M0	66	56	+	+	-	0.15	+	HR+/HER2-	Living	132.08
E15	14-05224	IDC	2	IB	T1bN1M0	60	54	+	+	-	0.15	+	HR+/HER2-	Living	128.06	0.237741	Low	Low	True, PS-Low
E16	14-05224	IDC	2	IB	T1bN1M0	60	54	+	+	-	0.15	+	HR+/HER2-	Living	101.78
E17	14-05421	IDC	3	IIIA	T2N2M0	57	54	+	+	+	0.25	+	HR+/HER2+	Living	139.23	0.255727	Low	Low	True, PS-Low
E18	14-05421	IDC	3	IIIA	T2N2M0	57	54	+	+	+	0.25	+	HR+/HER2+	Living	110.77
F01	14-06155	IDC	2	IB	T1cN0M0	37	54	+	+	-	0.4	+	HR+/HER2-	Living	157.4	0.502235	High	High	True, PS-High
F02	14-06155	IDC	2	IB	T1cN0M0	37	54	+	+	-	0.4	+	HR+/HER2-	Living	140.43
F03	14-06711	IDC	2	IB	T1cN0M0	57	54	-	-	+	0.8	-	HR-/HER2+	Living	147.95	0.594827	High	High	True, PS-High
F04	14-06711	IDC	2	IB	T1cN0M0	57	54	-	-	+	0.8	-	HR-/HER2+	Living	89.02
F05	14-06713	IDC	2	IIIA	T2N2M0	60	54	+	+	-	0.15	+	HR+/HER2-	Living	142.59	0.332943	Low	Low	True, PS-Low
F06	14-06713	IDC	2	IIIA	T2N2M0	60	54	+	+	-	0.15	+	HR+/HER2-	Living	115.89
F07	14-06715	IDC	3	IIA	T2N0M0	55	54	-	-	-	0.6	-	HR-/HER2-	Living	136.23	0.182656	Low	Low	True, PS-Low
F08	14-06715	IDC	3	IIA	T2N0M0	55	54	-	-	-	0.6	-	HR-/HER2-	Living	101.58
F09	14-06780	IDC	2	IIA	T2N0M0	60	54	+	+	-	0.4	+	HR+/HER2-	Living	155.26	0.247185	Low	Low	True, PS-Low
F10	14-06780	IDC	2	IIA	T2N0M0	60	54	+	+	-	0.4	+	HR+/HER2-	Living	112.41
F11	14-06842	IDC	2	IB	T1cN0M0	54	54	-	-	-	0.4	-	HR-/HER2-	Living	128.42	0.0527074	Low	Low	True, PS-Low
F12	14-06842	IDC	2	IB	T1cN0M0	54	54	-	-	-	0.4	-	HR-/HER2-	Living	95.02
F13	14-07322	IDC	2	IV	T3N0M1	56	54	+	+	-	0.15	+	HR+/HER2-	Living	130.92	0.141393	Low	Low	True, PS-Low
F14	14-07322	IDC	2	IV	T3N0M1	56	54	+	+	-	0.15	+	HR+/HER2-	Living	146.78
F15	14-07646	IDC	2	IIIA	T2N2M0	44	53	+	+	+	0.2	+	HR+/HER2+	Living	151.93	0.586347	High	High	True, PS-High
F16	14-07646	IDC	2	IIIA	T2N2M0	44	53	+	+	+	0.2	+	HR+/HER2+	Living	116.93
F17	14-07763	IDC	2	IIB	T2N1M0	63	53	+	+	+	0.1	+	HR+/HER2+	Living	161.26	0.412031	High	High	True, PS-High
F18	14-07763	IDC	2	IIB	T2N1M0	63	53	+	+	+	0.1	+	HR+/HER2+	Living	126.68
G01	14-07924	IDC	2	IIIC	T2N3M0	65	53	+	+	-	0.15	+	HR+/HER2-	Living	160	0.336188	Low	Low	True, PS-Low
G02	14-07924	IDC	2	IIIC	T2N3M0	65	53	+	+	-	0.15	+	HR+/HER2-	Living	141.5
G03	14-07952	IDC	3	IIIC	T1cN3M0	53	35	+	+	-	0.5	+	HR+/HER2-	Deceased	156.78	0.532683	High	High	True, PS-High
G04	14-07952	IDC	3	IIIC	T1cN3M0	53	35	+	+	-	0.5	+	HR+/HER2-	Deceased	116.73
G05	14-08600	IDC	2	IB	T1cN0M0	69	53	+	+	-	0.2	+	HR+/HER2-	Living	143.96	0.325421	Low	Low	True, PS-Low
G06	14-08600	IDC	2	IB	T1cN0M0	69	53	+	+	-	0.2	+	HR+/HER2-	Living	130.32
G07	14-08829	IDC	2	IB	T1cN0M0	67	53	+	+	-	0.2	+	HR+/HER2-	Living	144.45	0.280048	Low	Low	True, PS-Low
G08	14-08829	IDC	2	IB	T1cN0M0	67	53	+	+	-	0.2	+	HR+/HER2-	Living	92.35
G09	14-09094	IDC	2	IB	T1cN0M0	55	53	+	-	-	0.7	+	HR+/HER2-	Living	132.02	0.574315	High	High	True, PS-High
G10	14-09094	IDC	2	IB	T1cN0M0	55	53	+	-	-	0.7	+	HR+/HER2-	Living	109.16
G11	14-09098	IDC	2	IB	T1cN0M0	57	53	-	-	+	0.4	-	HR-/HER2+	Living	141.41	0.271025	Low	Low	True, PS-Low
G12	14-09098	IDC	2	IB	T1cN0M0	57	53	-	-	+	0.4	-	HR-/HER2+	Living	147.55
G13	14-09447	IDC	2	II	T1cNxM0	77	53	+	+	-	0.2	+	HR+/HER2-	Living	151.15	0.400669	High	High	True, PS-High
G14	14-09447	IDC	2	II	T1cNxM0	77	53	+	+	-	0.2	+	HR+/HER2-	Living	80.49
G15	14-10916	IDC	2	IB	T1cN0M0	48	52	+	+	+	0.2	+	HR+/HER2+	Living	132.55	0.188243	Low	Low	True, PS-Low
G16	14-10916	IDC	2	IB	T1cN0M0	48	52	+	+	+	0.2	+	HR+/HER2+	Living	139.86
G17	14-10919	IDC	2	IB	T1cN0M0	69	52	+	+	+	0.15	+	HR+/HER2+	Living	143.7	0.125728	Low	Low	True, PS-Low
G18	14-10919	IDC	2	IB	T1cN0M0	69	52	+	+	+	0.15	+	HR+/HER2+	Living	151.7
H01	14-11004	IDC	3	IIA	T2N0M0	56	52	+	+	+	0.4	+	HR+/HER2+	Living	153.65	0.450809	High	High	True, PS-High
H02	14-11004	IDC	3	IIA	T2N0M0	56	52	+	+	+	0.4	+	HR+/HER2+	Living	114.12
H03	14-11275	IDC	2	IB	T1cN0M0	36	52	+	+	-	0.15	+	HR+/HER2-	Living	148.41	0.380087	High	Low	False, PS-Low
H04	14-11275	IDC	2	IB	T1cN0M0	36	52	+	+	-	0.15	+	HR+/HER2-	Living	152.5
H05	14-11357	IDC	2	IIA	T2N0M0	59	52	+	+	-	0.3	+	HR+/HER2-	Living	144.39	0.252299	Low	Low	True, PS-Low
H06	14-11357	IDC	2	IIA	T2N0M0	59	52	+	+	-	0.3	+	HR+/HER2-	Living	124.35
H07	14-12038	IDC	3	IIIA	T2N2M0	55	52	+	+	-	0.2	+	HR+/HER2-	Living	156	0.199297	Low	Low	True, PS-Low
H08	14-12038	IDC	3	IIIA	T2N2M0	55	52	+	+	-	0.2	+	HR+/HER2-	Living	103.47
H09	14-12040	IDC	2	IB	T1cN0M0	48	52	-	+	-	0.05	+	HR+/HER2-	Living	154.69	0.318386	Low	Low	True, PS-Low
H10	14-12040	IDC	2	IB	T1cN0M0	48	52	-	+	-	0.05	+	HR+/HER2-	Living	124.5
H11	14-12358	IDC	3	II	T1cNxMx	84	28	+	-	-	0.4	+	HR+/HER2-	Deceased	144.57	0.506257	High	High	True, PS-High
H12	14-12358	IDC	3	II	T1cNxMx	84	28	+	-	-	0.4	+	HR+/HER2-	Deceased	91.8
H13	14-12706	IDC	2	IB	T1cN0M0	70	51	+	+	-	0.05	+	HR+/HER2-	Living	158.76	0.270112	Low	Low	True, PS-Low
H14	14-12706	IDC	2	IB	T1cN0M0	70	51	+	+	-	0.05	+	HR+/HER2-	Living	88.99
H15	14-12732	IDC	2	II	T1cNxM0	84	47	+	+	-	0.1	+	HR+/HER2-	Deceased	130.46	0.357652	High	Low	False, PS-Low
H16	14-12732	IDC	2	II	T1cNxM0	84	47	+	+	-	0.1	+	HR+/HER2-	Deceased	139.2
H17	14-12962	IDC	3	IIA	T1cN1M0	49	51	+	+	-	0.7	+	HR+/HER2-	Living	142.94	0.125516	Low	Low	True, PS-Low
H18	14-12962	IDC	3	IIA	T1cN1M0	49	51	+	+	-	0.7	+	HR+/HER2-	Living	99.88
I01	14-13262	IDC	3	IIIA	T1cN2Mx	62	51	+	+	-	0.3	+	HR+/HER2-	Living	152.72	0.5889	High	High	True, PS-High
I02	14-13262	IDC	3	IIIA	T1cN2Mx	62	51	+	+	-	0.3	+	HR+/HER2-	Living	158.13
I03	14-13611	IDC	2	IIA	T1cN1M0	62	51	+	+	-	0.14	+	HR+/HER2-	Living	167.02	0.281166	Low	Low	True, PS-Low
I04	14-13611	IDC	2	IIA	T1cN1M0	62	51	+	+	-	0.14	+	HR+/HER2-	Living	108.65
I05	14-14034	IDC	1	IB	T1cN0M0	47	51	+	+	-	0.05	+	HR+/HER2-	Living	164.1	0.237965	Low	Low	True, PS-Low
I06	14-14034	IDC	1	IB	T1cN0M0	47	51	+	+	-	0.05	+	HR+/HER2-	Living	148.64
I07	14-14111	IDC	2	IB	T1cN0M0	61	51	+	+	+	0.35	+	HR+/HER2+	Living	131.32	0.158306	Low	Low	True, PS-Low
I08	14-14111	IDC	2	IB	T1cN0M0	61	51	+	+	+	0.35	+	HR+/HER2+	Living	104.48
I09	14-14561	IDC	3	IV	T2N1M1	48	51	+	+	+	0.4	+	HR+/HER2+	Living	142.33	0.191901	Low	Low	True, PS-Low
I10	14-14561	IDC	3	IV	T2N1M1	48	51	+	+	+	0.4	+	HR+/HER2+	Living	144.42
I11	14-14702	IDC	2	IIB	T3N0M0	56	51	+	+	+	0.1	+	HR+/HER2+	Living	147.6	0.201205	Low	Low	True, PS-Low
I12	14-14702	IDC	2	IIB	T3N0M0	56	51	+	+	+	0.1	+	HR+/HER2+	Living	160.29
I13	14-14806	IDC	3	IIA	T2N0M0	25	51	-	-	+	0.75	-	HR-/HER2+	Living	140.43	0.183646	Low	Low	True, PS-Low
I14	14-14806	IDC	3	IIA	T2N0M0	25	51	-	-	+	0.75	-	HR-/HER2+	Living	131.96
I15	14-15211	IDC	2	IIA	T2N0M0	72	50	+	+	-	0.3	+	HR+/HER2-	Living	162.36	0.329614	Low	Low	True, PS-Low
I16	14-15211	IDC	2	IIA	T2N0M0	72	50	+	+	-	0.3	+	HR+/HER2-	Living	163.83
I17	14-15241	IDC	2	IB	T1cN0M0	43	50	+	+	-	0.7	+	HR+/HER2-	Living	156.64	0.258448	Low	Low	True, PS-Low
I18	14-15241	IDC	2	IB	T1cN0M0	43	50	+	+	-	0.7	+	HR+/HER2-	Living	94.99
J01	14-16420	IDC	2	IB	T1cN0M0	32	50	-	-	-	0.8	-	HR-/HER2-	Living	162.28	0.631932	High	High	True, PS-High
J02	14-16420	IDC	2	IB	T1cN0M0	32	50	-	-	-	0.8	-	HR-/HER2-	Living	142.72
J03	14-16545	IDC	2	IB	T1cN0M0	37	50	-	-	+	0.4	-	HR-/HER2+	Living	158.79	0.375221	High	Low	False, PS-Low
J04	14-16545	IDC	2	IB	T1cN0M0	37	50	-	-	+	0.4	-	HR-/HER2+	Living	123.33
J05	14-16956	IDC	3	IIA	T2N0M0	74	50	+	+	-	0.2	+	HR+/HER2-	Living	147.06	0.324738	Low	Low	True, PS-Low
J06	14-16956	IDC	3	IIA	T2N0M0	74	50	+	+	-	0.2	+	HR+/HER2-	Living	95.07
J07	14-17059	IDC	3	IB	T1cN0M0	54	50	-	-	+	0.4	-	HR-/HER2+	Living	151.17	0.272453	Low	Low	True, PS-Low
J08	14-17059	IDC	3	IB	T1cN0M0	54	50	-	-	+	0.4	-	HR-/HER2+	Living	163.22
J09	14-17469	IDC	3	IV	T2N0M1	70	2	+	+	-	0.6	+	HR+/HER2-	Deceased	155.6	0.464667	High	High	True, PS-High
J10	14-17469	IDC	3	IV	T2N0M1	70	2	+	+	-	0.6	+	HR+/HER2-	Deceased	120.25
J11	14-17901	IDC	2	IIA	T2N0M0	60	49	-	-	+	0.3	-	HR-/HER2+	Living	145.66	0.275101	Low	Low	True, PS-Low
J12	14-17901	IDC	2	IIA	T2N0M0	60	49	-	-	+	0.3	-	HR-/HER2+	Living	154.35
J13	14-18037	IDC	3	IIIA	T2N2M0	46	49	-	-	-	0.4	-	HR-/HER2-	Living	150.1	0.499524	High	High	True, PS-High
J14	14-18037	IDC	3	IIIA	T2N2M0	46	49	-	-	-	0.4	-	HR-/HER2-	Living	147.44
J15	14-18417	IDC	2	IIB	T2N1M0	38	49	-	-	-	0.65	-	HR-/HER2-	Living	156.56	0.28185	Low	Low	True, PS-Low
J16	14-18417	IDC	2	IIB	T2N1M0	38	49	-	-	-	0.65	-	HR-/HER2-	Living	135.01
J17	14-18829	IDC	2	IIA	T2N0M0	50	49	+	+	-	0.2	+	HR+/HER2-	Living	117.57	0.237792	Low	Low	True, PS-Low
J18	14-18829	IDC	2	IIA	T2N0M0	50	49	+	+	-	0.2	+	HR+/HER2-	Living	116.25
